# Supplementary material for: Analyses of the Cellular Interactions between the Ossification of Collagen-Based Barrier Membranes and the Underlying Bone Defects
Source: Int J Mol Sci. 2023 Apr 6;24(7):6833. doi: 10.3390/ijms24076833 (PMC10095555; doi:10.3390/ijms24076833)
Supplement: Supplementary file 1 [file ijms-24-06833-s001.zip]

Archive with 1 entries (1 files):
- ijms-2292087-supplementary.pdf
